# Supplementary material for: Capsular polysaccharide switching in Streptococcus suis modulates host cell interactions and virulence
Source: Sci Rep. 2021 Mar 22;11:6513. doi: 10.1038/s41598-021-85882-3 (PMC7985379; doi:10.1038/s41598-021-85882-3)
Supplement: Supplementary file 4 — Supplementary Table S1. [file 41598_2021_85882_MOESM4_ESM.xlsx]

## Sheet: S1
Table S1. Purification yields of the CPS from the different S. suis strains and serotype-switched mutants
Strain or mutant	Serotype	Average CPS yield (mg/L)	Reference
S735T(NCTC10234)	2	7.6	Reference 12 in the text
4961	3	5.3	Reference 15 in the text
1750775	7	7.6	Reference 16 in the text
1719887	8	5.1	Reference 16 in the text
1273590	9	5.1	This work
DAN13730	14	6.0	Reference 12 in the text
SS2to3 (MO1001)	3	8.2	This work
SS2to7 (MO1022)	7	8.8	This work
SS2to8 (MO1083)	8	9.0	This work
SS2to9 (MO1161)	9	7.6	This work
SS2to14 (MO1062)	14	3.2	This work
