# Supplementary material for: Capsular polysaccharide switching in Streptococcus suis modulates host cell interactions and virulence
Source: Sci Rep. 2021 Mar 22;11:6513. doi: 10.1038/s41598-021-85882-3 (PMC7985379; doi:10.1038/s41598-021-85882-3)
Supplement: Supplementary file 5 — Supplementary Table S2. [file 41598_2021_85882_MOESM5_ESM.xlsx]

## Sheet: S2
Table S2. Mutated genes present in the serotype-switched mutants and their amino acid identities with those corresponding of strain P1/7
Locus tag of P1/7		Amino acid identities with those corresponding in strain P1/7
	Gene products	SS2to3		SS2to4		SS2to7		SS2to8		SS2to9		SS2to14
SSU0136	Folylpolyglutamate synthase											414/418	0.990431
SSU0137	Putative glutamyl-aminopeptidase											351/353	0.994334
SSU0214	Putative oxidoreductase							322/327	0.984709
SSU0214-0215	216,454th							Substitution	A=>T
	216,456th							Substitution	T=>C
	216,578th							Substitution	G=>C
	216,602nd							Substitution	T=>C
	216,636th							Substitution	C=>T
	216,786th							Substitution	T=>A
	216,855th							Substitution	T=>C
SSU0215	Putative exported protein							323/340	0.95
SSU0215-0216	217,898th							Substitution	C=>T
	217,904th-217,905th							Insertion	105bp
	218,008th							Substitution	C=>T
	218,014th							Substitution	G=>T
	218,059th							Substitution	G=>A
	218,110th							Substitution	C=>A
	218,183rd							Substitution	G=>A
	218,186th							Substitution	T=>G
SSU0216	Putative trehalose-6-phosphate hydrolase							531/541	0.981516
SSU0217	Sugar phosphotransferase system (PTS), IIABC component							656/664	0.987952
SSU0217-0218	221,986th							Substitution	T=>C
	222,004th							Substitution	C=>A
	222,011st							Substitution	C=>T
	222,017th							Deletion
	222,055th							Substitution	A=>T
	222,108th							Deletion
SSU0218	GntR family regulatory protein							237/237	1
SSU0219	Conserved hypothetical protein							103/103	1
SSU0220	Putative membrane protein							181/182	0.994505
SSU0220-0221	223,813rd							Substitution	G=>A
SSU0408	Conserved hypothetical protein									83/85	0.98
SSU0409	Conserved hypothetical protein									114/129	0.88
SSU0410	Glyoxalase/bleomycin resistance protein/dioxygenase superfamily protein									126/130	0.97
SSU0411	Conserved hypothetical protein									186/192	0.97
SSU0411-0412	440,222nd									Substitution	C=>T
	440,227th									Substitution	A=>G
	440,284th									Substitution	A=>G
	440,304th									Substitution	T=>C
	440,317th									Substitution	G=>A
	440,329th									Substitution	A=>T
SSU0412	Valyl-tRNA synthetase									879/884	0.99
SSU0496	Putative Mac family protein	1141/1141	1	Gap of 114 AA		Gap of 114 AA		1141/1141	1	1141/1141	1
SSU0506	Putative metallo-beta-lactamase superfamily protein	807/822	0.981752							212/213	0.99
SSU0507	Putative ATP-dependent DNA helicase	807/822	0.981752							812/822	0.99
SSU0507-0508	545,828th-545,829th	Insertion	T
	545,833rd-545,834th	Insertion	T
	545,852nd-545,853rd	Insertion	A
	545,894th-545,895th	Insertion	A
SSU0508	Glutamate 5-kinase	355/358	0.99162
SSU0509	Gamma-glutamyl phosphate reductase	412/412	1
SSU0510	Putative pyrroline-5-carboxylate reductase	260/261	0.996169							260/261	0.996169
SSU0557	3-phosphoshikimate 1-carboxyvinyltransferase	422/426	0.99061	422/426	0.99061	422/426	0.99061	422/426	0.99061	420/426	0.99
SSU0558	Putative shikimate kinase	161/163	0.98773	160/163	0.981595	160/163	0.981595			160/163	0.981595
SSU0559	Prephenate dehydratase	270/275	0.981818	270/275	0.981818	270/275	0.981818			273/275	0.992727
SSU0560	Cell envelope-related transcriptional attenuator domain protein	437/441	0.99093	437/441	0.99093	436/441	0.988662
SSU0560-0561	588,371st-588,372nd	Insertion	T	Insertion	T	Insertion	T
SSU0561	Putative RNA methyltransferase	444/452	0.982301	444/452	0.982301	443/452	0.980088
SSU0561-0563	589,767th	Substitution	T=>C	Substitution	T=>C	Substitution	T=>C
	589,768th	Substitution	A=>T	Substitution	A=>T	Substitution	A=>T
	589,770th	Substitution	G=>A	Substitution	G=>A	Substitution	G=>A
	589,776th	Substitution	C=>T	Substitution	C=>T	Substitution	C=>T
	589,783rd	Substitution	T=>C	Substitution	T=>C	Substitution	T=>C
	589,792nd	Substitution	A=>T	Substitution	A=>T	Substitution	A=>T
	589,803rd	Substitution	A=>T	Substitution	A=>T	Substitution	A=>T
	589,806th	Substitution	C=>G	Substitution	C=>G	Substitution	C=>G
	589,882nd	Substitution	G=>A	Substitution	G=>A	Substitution	G=>A
	589,922nd	Substitution	A=>G	Substitution	A=>G	Substitution	A=>G
	589,952nd	Substitution	G=>A	Substitution	G=>A	Substitution	G=>A
	589,953rd	Substitution	C=>T	Substitution	C=>T	Substitution	C=>T
	590,009th	Substitution	A=>T	Substitution	A=>T	Substitution	A=>T
	590,026th-590,027th	Insertion	TTA	Insertion	TT
	590,027th-590,028th					Insertion	A
	590,030th	Substitution	C=>A	Substitution	C=>A	Substitution	C=>A
	590,069th			Substitution	A=>G
	590,071th	Substitution	C=>T
	590,134th					Substitution	C=>A
	590,180th					Substitution	C=>T
	590,234th	Substitution	A=>G	Substitution	A=>G
	590,236th			Substitution	T=>C
	590,253rd	Substitution	T=>A	Substitution	T=>A	Substitution	T=>A
	590,292nd	Substitution	T=>C			Substitution	T=>C
	590,298th					Substitution	A=>G
	590,310th			Substitution	A=>T
SSU0563	UDP-galactopyranose mutase	361/370	0.975676	357/369	0.96748	370/370	1
SSU0563-0564	591,456th-591,457th			Insertion	G
	591,472nd	Substitution	C=>T	Substitution	C=>T
	591,483rd	Substitution	T=>C
	591,484th	Substitution	A=>T
	591,509th			Substitution	A=>T
	591,522nd			Deletion
	591,523rd	Deletion		Deletion
SSU0564	Putative NADPH-dependent FMN reductase	179/181	0.98895	179/181	0.98895
SSU0564-0565	592,131st	Substitution	A=>G	Substitution	A=>G
SSU0565	MarR family regulatory protein	149/149	1	147/149	0.986577			146/149	0.979866
SSU0565-0566	592,608th	Substitution	C=>A	Substitution	C=>A
	592,730th-592,731th			Insertion	A
SSU0566	Putative transposase	Absence		Absence
SSU0567	Putative transposase	Absence		Absence
SSU0567-0568	593,737th	Substitution	C=>T
	593,740th	Substitution	A=>G	Substitution	A=>G
	593,745th	Substitution	G=>A
	593,764th	Substitution	T=>C
	593,777th	Substitution	G=>A
	593,783rd	Substitution	G=>A	Substitution	G=>A
	593,784th	Substitution	T=>C	Substitution	T=>C
SSU0568	Putative membrane protein	116/165	0.70303	160/165	0.969697
SSU0569	Aspartate aminotransferase	384/393	0.977099	387/393	0.984733
SSU0570	Asparaginyl-tRNA synthetase	446/448	0.995536	444/448	0.991071
SSU0571	Conserved hypothetical protein	Absence		74/75	0.986667
SSU0572	Putative plasmid addiction system, toxin protein	Absence		86/86	1
SSU0572-0573	597,708th	Substitution	T=>G	Substitution	T=>C
	597,931st	Substitution	T=>G
	597,943rd	Substitution	A=>G
SSU0573	Multi antimicrobial extrusion (MATE) family transporter	421/439	0.958998	386/439	0.883295
SSU0573-0574	599,308th	Substitution	T=>G	Substitution	T=>C
	599,309th			Substitution	A=>T
	599,310th			Substitution	G=>T
	599,316th-599,355th (40bp)	Replacement	173 bp	Replacement	179 bp
SSU0574	Endoribonuclease L-PSP family protein	124/125	0.992	124/125	0.992
SSU0565-0566	599,749th	Substitution	G=>A	Substitution	G=>A
SSU0575	P-loop ATPase protein family protein	291/295	0.986441	291/295	0.986441
SSU0576	Conserved hypothetical protein	324/324	1	324/324	1
SSU0577	Conserved hypothetical protein	305/305	1	305/305	1
SSU0577-0579	602,550th	Substitution	G=>A	Substitution	G=>A
	602,552nd	Substitution	A=>T	Substitution	A=>T
	602,574th			Substitution	A=>C
	602,580th			Substitution	T=>C
	602,583rd	Substitution	T=>C	Substitution	T=>C
	602,611st	Substitution	A=>G	Substitution	A=>G
	602,648th			Substitution	A=>G
	602,682nd-602,683rd	Insertion	T
	602,687th			deletion
	602,688th			deletion
	602,687th-602,721st (35bp)	Replacement	406bp
	602,690th			Substitution	T=>C
SSU0579	Crp family regulatory protein	230/231	0.995671	228/231	0.987013
SSU0579-0580	603,522nd-603,523rd	Insertion	T	Insertion	T
	603,559th	Substitution	A=>G	Substitution	A=>G
	603,575th	Substitution	T=>A	Substitution	T=>A
	603,579th	Substitution	A=>G	Substitution	A=>G
	603,580th	Substitution	T=>C	Substitution	T=>C
	603,590th	Substitution	G=>A
	603,628th	Substitution	G=>A	Substitution	T=>C
SSU0580	Arginine deiminase	404/409	0.987775	407/409	0.99511
SSU0581	Acetyltransferase (GNAT) family protein	145/146	0.993151	140/146	0.958904
SSU0582	Ornithine carbamoyltransferase	337/337	1	336/337	0.997033
SSU0582-0583	599,749th	Substitution	T=>A
SSU0583	Carbamate kinase	314/315	0.996825	314/315	0.996825
SSU0583-0584	607,638th	Substitution	G=>A	Substitution	G=>A
	607,693rd	Substitution	G=>T	Substitution	G=>T
	607,799th	Substitution	A=>G	Substitution	A=>G
SSU0584	C4-dicarboxylate anaerobic carrier protein	495/500	0.99	495/500	0.99
SSU0585	Peptidase family M20/M25/M40 protein	442/446	0.991031	443/446	0.993274
SSU0585-0587	610,850th	Substitution	C=>T	Substitution	C=>T
	610,873rd	Substitution	A=>C	Substitution	A=>C
	610,924th	Substitution	A=>G	Substitution	A=>G
	610,935th	Substitution	G=>T	Substitution	G=>T
	610,950th	Substitution	G=>A	Substitution	G=>A
	610,956th	Substitution	A=>G	Substitution	A=>G
	610,958th	Substitution	G=>T	Substitution	G=>T
	610,963rd	Substitution	G=>A	Substitution	G=>A
	610,964th	Substitution	G=>T	Substitution	G=>T
	611,014th	Substitution	C=>A	Substitution	C=>A
	611,043rd	Substitution	G=>A	Substitution	G=>A
	611,083rd	Substitution	A=>T	Substitution	A=>T
	611,130th	Substitution	G=>A	Substitution	G=>A
	611,151st	Substitution	C=>A	Substitution	C=>A
SSU0587	Glycosyl hydrolase family protein	1415/1419	0.997181	1404/1419	0.989429
SSU0587-0588	615,572nd			Substitution	T=>C
	615,601st			Substitution	A=>G
	615,613rd			Substitution	C=>T
	615,629th			Substitution	C=>A
	615,699th			Substitution	A=>G
	615,739th			Deletion
SSU0588	Arginine repressor			156/157	0.993631
SSU0588-0589	616,243rd-616,244th			Insertion	15bp
	616,253rd			Substitution	A=>T
	616,257th			Substitution	T=>C
	616,273rd			Substitution	G=>A
SSU0589	S-adenosylmethionine:tRNA ribosyltransferase-isomerase			340/342	0.994152
SSU0589-0591	617,384th	Substitution	T=>A	Substitution	C=>T
	617,578th			Substitution	A=>G
	617,629th-617,630th			Insertion	TA
SSU0591	Glucosamine-6-phosphate isomerase			229/234	0.978632
SSU0592	Putative exported protein			89/117	0.760684
SSU0592-0593	619,172nd			Substitution	C=>T
	619,173rd			Substitution	A=>C
	619,201st			Substitution	T=>C
	619,207th-619,208th			Insertion	A
	619,233rd			Substitution	G=>A
	619,246th			Substitution	A=>T
	619,440th			Substitution	G=>A
	619,447th-619,448th			Insertion	AT
SSU0593	Putative exported protein			97/104	0.932692
SSU0593-0594	619,991st			Deletion
	620,145th			Substitution	A=>C
	620,165th			Substitution	A=>G
	620,166th			Substitution	G=>A
	620,234th			Substitution	G=>A
	620,255th			Substitution	A=>C
	620,264th											Substitution	C=>T
	620,278th			Substitution	A=>G
	620,306th			Substitution	T=>C
SSU0594	Putative exported protein			55/111	0.495495
SSU0594-0595	620,653rd			Substitution	A=>C
	620,655th			Substitution	T=>A
	620,657th			Substitution	C=>A
	620,659th			Substitution	G=>T
	620,661st			Substitution	T=>A
	620,662nd			Substitution	T=>A
	620,663rd			Substitution	T=>A
	620,665th			Substitution	A=>T
	620,666th			Substitution	T=>G
	620,672nd			Substitution	A=>C
	620,674th			Substitution	T=>A
	620,675th			Substitution	C=>A
	620,677th			Substitution	A=>G
	620,680th			Substitution	A=>C
	620,689th			Substitution	A=>G
	620,693rd			Substitution	C=>T
SSU0595	Putative exported protein			77/115	0.669565
SSU0595-0596	621,107th			Substitution	G=>A
	621,143rd			Substitution	C=>G
	621,183rd			Substitution	G=>A
	621,293rd			Substitution	G=>A
	621,485th			Substitution	G=>A
SSU0596	D-alanine-poly(phosphoribitol) ligase subunit 1			509/511	0.996086
SSU0597	Putative activated D-alanine transport protein			412/413	0.997579
SSU0597-0598	624,532nd			Substitution	A=>T
SSU0598	D-alanyl carrier protein			79/79	1
SSU0599	Putative D-alanyl-lipoteichoic acid biosynthesis protein			417/421	0.990499
SSU0599-0600	626,094th-626,095th			Insertion	T
SSU0600	Putative low temperature requirement A protein			284/294	0.765499
SSU0600-0601	627,238th-627,309th (72bp)			Replacement	177bp
SSU0601	Conserved hypothetical protein			308/318	0.968553
SSU0601-0602	628,307th			Substitution	A=>G
	628,358th			Substitution	T=>C
	628,379th			Substitution	T=>C
	628,395th			Substitution	A=>C
SSU0602	Putative ribosomal small subunit pseudouridine synthase A			230/238	0.966387
SSU0602-0603	629,122nd			Substitution	A=>T
	629,129th			Substitution	T=>A
	629,131st-629,132nd			Insertion	G
	629,133rd			Substitution	T=>G
SSU0603	Putative glutathione peroxidase			151/159	0.949686
SSU0604	Ferrichrome transport permease			330/333	0.990991
SSU0605	Ferrichrome transport permease			338/341	0.991202
SSU0606	Putative ferrichrome-binding protein precursor			307/309	0.993528
SSU0607	Ferrichrome transport ATP-binding protein			258/261	0.988506
SSU0607-0608	633,424th			Substitution	C=>T
	633,464th			Substitution	T=>C
	633,465th			Substitution	T=>C
	633,503rd			Substitution	G=>A
	633,549th			Substitution	T=>C
SSU0608	UDP-N-acetylmuramoylalanyl-D-glutamate-2,6-diaminopimelate ligase			476/481	0.989605
SSU0609	Putative acyltransferase			249/249	1
SSU0610	Putative competence protein			220/220	1
SSU0611	Putative competence protein ComEC			736/745	0.987919
SSU0612-0613	639,004th			Deletion
	639,116th			Substitution	A=>G
	639,124th			Substitution	G=>A
SSU0613	Conserved hypothetical protein			216/218	0.990826
SSU0613-0614	639,867th			Substitution	G=>A
	639,895th			Substitution	T=>C
	639,898th			Substitution	G=>A
SSU0614	Putative membrane protein			274/275	0.996364
SSU0615	Conserved hypothetical protein			415/423	0.981087
SSU0616	Conserved hypothetical protein			288/288	1
SSU0617	Thymidylate kinase			210/212	0.990566
SSU0618	Putative DNA polymerase III, delta' subunit			290/294	0.986395
SSU0619	Initiation-control protein YabA			105/105	1
SSU0620	Tetrapyrrole (corrin/porphyrin) methylase familyprotein			286/287	0.996516
SSU0635-0640	660,097th-660,132nd									Deletion		Deletion
SSU0782	Putative GTP-binding protein	194/195	0.994872
SSU1002	Putative mannonate dehydratase	364/366	0.994536
SSU1003	Uronate isomerase	458/466	0.982833
SSU1004	Putative 2-dehydro-3-deoxy-6-phosphogalactonate aldolase	204/206	0.990291
SSU1005	GntR family regulatory protein	238/238	1					238/238	1
SSU1006	Putative beta-glucuronidase	594/599	0.991653
SSU1006-1007	1,022,749th	Substitution	T=>C
SSU1007	PfkB family carbohydrate kinase	328/342	0.959064
SSU1007-1008	1,023,791th	Substitution	C=>T
	1,023,819th	Substitution	A=>C
	1,023,837th	Substitution	T=>A
SSU1008	Putative sugar transporter	514/517	0.994197
SSU1031	Putative chromosome partition protein											1176/1177	0.99915
SSU1033	Putative membrane protein											328/329	0.99696
SSU1127	Putative N-acetylmuramoyl-L-alanine amidase CDS									Gap of 57AA
SSU1392	Putative membrane protein					176/176	1
SSU1525	Membrane protein OxaA 2 precursor									304/305	0.99696
SSU1546-1547	1,555,111st-1,555,112nd											Insertion	C
Red characters: Gene products that were absent in the serotype-switched mutants
Blue characters: Gene products with more than 5% aa discrepancy with strain P1/7
Highlighted in yellow: Gene products that were reported as virulence associated genes [ref. 20 in the text]. No mutations were found in small RNAs identified in the previous study [ref. 24 in the text].
Filled in black: No mutation in the gene
