# Supplementary material for: Capsular polysaccharide switching in Streptococcus suis modulates host cell interactions and virulence
Source: Sci Rep. 2021 Mar 22;11:6513. doi: 10.1038/s41598-021-85882-3 (PMC7985379; doi:10.1038/s41598-021-85882-3)
Supplement: Supplementary file 6 — Supplementary Table S3. [file 41598_2021_85882_MOESM6_ESM.xlsx]

## Sheet: S3
Table S3. Sequence identity between the mutant and either of the recipient or donor of the region where mutations were found between the mutant and the recipient.
				Positions on P1/7 genome		Bases (SNP)			Identities (substitution)
Mutants	Donor strains	Locus_tags	Type	Start	End	Mutant	Recipient	Donor	with recipient	with donor
SS2to3	MO691	SSU0496	SNP	532656	532656	G	A	not aligned (gap)
SS2to3	MO691	SSU0496	SNP	532665	532665	G	A	not aligned (gap)
SS2to3	MO691	SSU0507-SSU0510 (cps 5' region)	substitution	543461	548621				0.982769	1
SS2to3	MO691	SSU0557-SSU0587 (cps 3' region)	substitution	584403	612430				0.885125	0.99993
SS2to3	MO691	SSU0782	SNP	815738	815738	A	C	C
SS2to3	MO691	SSU1002-SSU1008	substitution	1017070	1024852				0.972765	0.997688
SS2to4	6407	SSU0557-SSU0620 (cps 3' region)	substitution	584403	645577				0.957199	0.99935
SS2to7	MO690	SSU0557-SSU0563 (cps 3' region)	substitution	584403	590364				0.980382	1
SS2to7	MO690	SSU1392	substitution	1417299	1417359				0.934426	1
SS2to8	MO941	SSU0214-SSU0220	substitution	215501	223813				0.952533	0.999055
SS2to8	MO941	SSU0496	SNP	215501	215501	G	A	not aligned (gap)
SS2to8	MO941	SSU0496	SNP	223813	223813	G	A	not aligned (gap)
SS2to8	MO941	SSU0557 (cps 3' region)	substitution	584428	584526				0.919192	1
SS2to8	MO941	SSU1005	SNP	1020468	1020468	C	T	C
SS2to9	1016/10	SSU0408-SSU0412	substitution	438490	441270				0.922745	0.997125
SS2to9	1016/10	SSU0496	SNP	532656	532656	G	A	not aligned (gap)
SS2to9	1016/10	SSU0496	SNP	532665	532665	G	A	not aligned (gap)
SS2to9	1016/10	SSU0506	SNP	542969	542969	C	T	C
SS2to9	1016/10	SSU0507	substitution	543461	545288				0.978118	1
SS2to9	1016/10	SSU0510	SNP	549066	549066	T	C	T
SS2to9	1016/10	SSU0557-SSU0559 (cps 3' region)	substitution	584428	586916				0.980715	1
SS2to9	1016/10	SSU1525	SNP	1533460	1533460	T	C	C
SS2to14	13730	SSU0136-SSU0137	substitution	127837	129165				0.973664	1
SS2to14	13730	SSU1031-SSU1033	substitution	1047574	1050551				0.998993	1
