# Supplementary material for: Capsular polysaccharide switching in Streptococcus suis modulates host cell interactions and virulence
Source: Sci Rep. 2021 Mar 22;11:6513. doi: 10.1038/s41598-021-85882-3 (PMC7985379; doi:10.1038/s41598-021-85882-3)
Supplement: Supplementary file 7 — Supplementary Table S4. [file 41598_2021_85882_MOESM7_ESM.xlsx]

## Sheet: S4
Table S4. Comparison of ANI (average nucleotide identity) values of genomes
Query genome	Reference genome	Purpose	ANI (%)	Alignment coverage (%)	Nucleotide accession	Reference
SS2	MO691	donor	0.970832	0.901869	WACD00000000	This study
SS2	SS2to3	mutant	0.999239	0.978193	WABX00000000	This study
SS2	6407	donor	0.972313	0.928349	CP008921	*1
SS2	SS2to4	mutant	0.998792	0.984424	WABY00000000	This study
SS2	MO690	donor	0.97053	0.838006	WACC00000000	This study
SS2	SS2to7	mutant	0.99973	0.978193	WABZ00000000	This study
SS2	MO941	donor	0.972615	0.912773	WACE00000000	This study
SS2	SS2to8	mutant	0.999702	0.978193	WACA00000000	This study
SS2	1016/10	donor	0.980087	0.904984	Not available	Reference 50 in the text *2
SS2	SS2to9	mutant	0.999772	0.984424	JABMDA000000000	This study
SS2	13730	donor	0.998883	0.965732	ALKU01000000	*3
SS2	SS2to14	mutant	0.999878	0.996885	WACB00000000	This study
SS2	SS2		0.999995	0.998442	WABV00000000	This study
SS2	CPS2tocat	recipeint	0.99989	0.989097	WABW00000000.1	This study
References.
*1. Wang, K., Chen, J., Yao, H. and Lu, C. (2014) Whole-Genome Sequence of Streptococcus suis Serotype 4 Reference Strain 6407. Genome Announc, 2. 25125641; https://www.ncbi.nlm.nih.gov/pubmed/25125641
*2. Assembled by Dr. Zheng H. from SRA run ID SRR4431639 of SRS1750979.
*3. Unpublished (Xu, J., Chen, C., Lan, R., Zheng, H. and Zhang, W.)
