# Supplementary material for: Capsular polysaccharide switching in Streptococcus suis modulates host cell interactions and virulence
Source: Sci Rep. 2021 Mar 22;11:6513. doi: 10.1038/s41598-021-85882-3 (PMC7985379; doi:10.1038/s41598-021-85882-3)
Supplement: Supplementary file 9 — Supplementary Table S6. [file 41598_2021_85882_MOESM9_ESM.xlsx]

## Sheet: S6
Table S6. Reisolation of the infection strain from each piglet
Infection strain (S. suis CFU)	Pig no.	Necropsy (dpi)	Clinical signs	Presence/absence of the inoculated strain at the indicated sitea
				Tonsil	Lung	Kidney	Spleen	Liver	Brain	Joint fluid	Endocardium	Blood
SS2	I-1-1	7	Clearly lame	+++	-	-	+	-	-	++	-	+
(2.0 × 109)	I-1-2	4	Severe lameness	+++	-	-	+	-	-	+	-	++
	I-1-3	3	Clearly uncoordinated, vomiting, shivering	+++	-	-	+	+	+	-	-	+
	I-1-4	3	Severe lameness	+++	+	+	+	+	+	+	+	+
ΔCPS2	I-2-1	7	No sign	++	-	-	-	+	-	-	-	-
(2.9 × 109)	I-2-2	7	No sign	-	-	-	-	-	-	-	-	-
	I-2-3	7	No sign	-	-	-	-	-	-	-	-	-
	I-2-4	7	No sign	+	-	-	-	-	-	-	-	-
SS2to4	I-3-1	7	No sign	+++	-	-	-	+	-	-	-	-
(2.8 × 109)	I-3-2	7	No sign	+++	-	-	-	-	-	-	-	-
	I-3-3	7	No sign	+++	-	-	-	-	-	-	-	-
	I-3-4	7	No sign	+++	-	-	-	-	-	-	-	-
SS2to7	I-4-1	3	Clearly uncoordinated, shivering	+++	-	-	-	-	++	-	-	-
(3.1 × 109)	I-4-2	7	No sign	+++	-	-	-	-	-	-	-	-
	I-4-3	7	No sign	+++	-	-	-	-	-	-	-	-
	I-4-4	7	No sign	+++	-	-	-	-	-	-	-	-
SS2	II-1-1	7	Slight fever (40.5°C; 4 dpi); slightly inactive (5 dpi)	+++	-	-	-	-	-	-	-	-
(1.4 × 109)	II-1-2	7	Slight fever (40.5°C; 4 dpi); slightly inactive (5 dpi)	+++	-	-	-	-	-	+	-	-
	II-1-3	7	Slightly inactive (5 dpi)	+++	-	-	-	-	-	-	-	-
	II-1-4	7	Slightly inactive (5 dpi)	+++	-	-	-	-	-	+	-	-
SS2to3	II-2-1	7	No sign	+++	-	+	-	+	-	-	-	-
(1.7 × 109)	II-2-2	7	No sign	+++	-	-	-	-	-	-	-	-
	II-2-3	7	No sign	+++	-	-	-	+	-	-	-	-
	II-2-4	7	No sign	+++	-	-	-	-	-	-	-	-
SS2to8	II-3-1	2	Inactive and clearly uncoordinated	+++	-	+	++	+	-	+	+	+
(1.2 × 109)	II-3-2	7	No sign	+++	-	-	+	-	-	-	+	-
	II-3-3	7	No sign	+++	+	+	+	+	-	-	+	-
	II-3-4	7	No sign	+++	-	-	-	+	+	-	+	-
SS2to14	II-4-1	7	No sign	+++	-	-	-	+	-	-	-	-
(1.2 × 109)	II-4-2	7	No sign	+++	-	-	-	-	-	-	-	-
	II-4-3	7	No sign	+++	-	-	-	-	-	+	-	-
	II-4-4	7	No sign	+++	+	+	+++	++	+	-	+	++
	II-4-5	7	No sign	+++	-	-	+	+	-	-	-	-
a: +++, reisolated >106 CFU/g tissue ; ++, reisolated 104-106 CFU/g tissue; +, reisolated 10-104 CFU/g tissue; -, undetectable (<10 CFU/g tissue). In the case of blood, CFU/ml are used
