# Supplementary material for: Capsular polysaccharide switching in Streptococcus suis modulates host cell interactions and virulence
Source: Sci Rep. 2021 Mar 22;11:6513. doi: 10.1038/s41598-021-85882-3 (PMC7985379; doi:10.1038/s41598-021-85882-3)
Supplement: Supplementary file 10 — Supplementary Table S7. [file 41598_2021_85882_MOESM10_ESM.xlsx]

## Sheet: S7
Table S7. Primers used in this study
Primer	Sequence (5'-3')	Description
cpsA-S_del_1F	CTCTCCACGTTTGAATCGATG	For construction of P1/7CPS2-, P1/7CPS2tocat and P1/7CPS2toaluCcat (upstream amplification of cps gene cluster)
cpsA-S_delcat_1R	CGTTTGTTGAACCATCGCTTCTCTTTTTCA	For construction of P1/7CPS2tocat (upstream amplification of cps gene cluster)
cpsA-S_delcat_2F	TGAAAAAGAGAAGCGATGGTTCAACAAACG	For construction of P1/7CPS2tocat (amplification of cat cassette)
cpsA-S_delcat_2R	TAGCTTCTATCACCAAATTCGATGGGTTCC	For construction of P1/7CPS2tocat (amplification of cat cassette)
cpsA-S_delcat_3F	GGAACCCATCGAATTTGGTGATAGAAGCTA	For construction of P1/7CPS2tocat (downstream amplification of cps gene cluster)
cpsA-S_del_2R	TTCCCAATTGCTCGACAGATG	For construction of P1/7CPS2-, P1/7CPS2tocat and P1/7CPS2toaluCcat (downstream amplification cps gene cluster)
cpsA-S_del_1R	TAGCTTCTATCACCACGCTTCTCTTTTTCA	For construction of P1/7CPS2- (upstream amplification of cps gene cluster)
cpsA-S_del_2F	TGAAAAAGAGAAGCGTGGTGATAGAAGCTA	For construction of P1/7CPS2- (downstream amplification of cps gene cluster)
alfC_NcoI_F	ACTCCATGGAAGCCCTTGGAGG	For construction of pAfuC
alfC_NcoI_R	TTACTGCAGCGTGCTACATTTT	For construction of pAfuC
cps2toafuCcat_R1	TGATGCATGCTCTTCACCTATAACGCATCC	For construction of P1/7CPS2toaluCcat (upstream amplification of cps gene cluster)
cps2toafuCcat_F2	GGATGCGTTATAGGTGAAGAGCATGCATCA	For construction of P1/7CPS2toaluCcat (upstream amplification of aluC cassette)
cps2toafuCcat_R2	CGTTTGTTGAACCATTGCAGCGTGCTACAT	For construction of P1/7CPS2toaluCcat (upstream amplification of aluC cassette)
cps2toafuCcat_F3	ATGTAGCACGCTGCAATGGTTCAACAAACG	For construction of P1/7CPS2toaluCcat (upstream amplification of cat cassette)
cps2toafuCcat_R3	TAGCTTCTATCACCAAATTCGATGGGTTCC	For construction of P1/7CPS2toaluCcat (upstream amplification of cat cassette)
cps2toafuCcat_F4	GGAACCCATCGAATTTGGTGATAGAAGCTA	For construction of P1/7CPS2toaluCcat (downstream amplification of cps gene cluster)
